# Supplementary material for: High-Throughput Screening of the Repurposing Hub Library to Identify Drugs with Novel Inhibitory Activity against Candida albicans and Candida auris Biofilms
Source: J Fungi (Basel). 2023 Aug 27;9(9):879. doi: 10.3390/jof9090879 (PMC10532723; doi:10.3390/jof9090879)
Supplement: Supplementary file 1 [file jof-09-00879-s001.zip]

Archive with 1 entries (1 files):
- jof-2552566-supplementary.pdf
